# Supplementary material for: A Comprehensive Systematic Review and Meta-Analysis of the Association between the Neutrophil-to-Lymphocyte Ratio and Adverse Outcomes in Patients with Acute Exacerbation of Chronic Obstructive Pulmonary Disease
Source: J Clin Med. 2022 Jun 11;11(12):3365. doi: 10.3390/jcm11123365 (PMC9225466; doi:10.3390/jcm11123365)
Supplement: Supplementary file 1 [file jcm-11-03365-s001.zip]

Archive with 2 entries (2 files):
- Supplementary Table_S1.pdf
- Supplementary Table_S2.pdf
